# Supplementary material for: The antimicrobial peptide thanatin disrupts the bacterial outer membrane and inactivates the NDM-1 metallo-β-lactamase
Source: Nat Commun. 2019 Aug 6;10:3517. doi: 10.1038/s41467-019-11503-3 (PMC6684654; doi:10.1038/s41467-019-11503-3)
Supplement: Supplementary file 4 — Source Data [file 41467_2019_11503_MOESM4_ESM.xlsx]

## Sheet: Figure 1
Figure 1a		Kill curves of thanatin (Tha) and ceftazidime (Caz) against the NDM-1-producing E. coli XJ141026
		CFU/mL
	Time (hours)	Control			0.8 μM Tha			468 μM Caz
		Replicate 1	Replicate 2	Replicate 3	Replicate 1	Replicate 2	Replicate 3	Replicate 1	Replicate 2	Replicate 3
	0	1621300	1864000	2360000	1621300	1864000	2360000	1621300	1864000	2360000
	0.5	3173000	3170000	3143000	73800	461300	233000	2186000	5943000	1950000
	1	6316000	3236000	8207000	147	116	31	16700000	7265000	2424000
	3	367900000	352850000	407810000	5	0.8	0.25	181090000	638070000	204600000
	6	9458000000	1280000000	1306000000	2.67	1.16	0.33	2521400000	1146124000	4996000000
		Log10(CFU/mL)
	Time (hours)	Control			0.8 μM Tha			468 μM Caz
		Replicate 1	Replicate 2	Replicate 3	Replicate 1	Replicate 2	Replicate 3	Replicate 1	Replicate 2	Replicate 3
	0	6.20986	6.27045	6.37291	6.20986	6.27045	6.37291	6.20986	6.27045	6.37291
	0.5	6.50147	6.50106	6.49734	4.86806	5.66398	5.36736	6.33965	6.77401	6.29003
	1	6.80044	6.51001	6.91418	2.16732	2.06446	1.49136	7.22272	6.86124	6.38453
	3	8.56573	8.54759	8.61046	0.69897	-0.09691	-0.60206	8.25789	8.80487	8.31091
	6	9.9758	9.10721	9.11594	0.426511	0.064458	-0.481486	9.40164	9.05923	9.69862
Figure 1b		Kill curves of thanatin and ceftazidime against the NDM-1-producing K. pneumoniae XJ155017
		CFU/mL
	Time (hours)	Control			3.2 μM Tha			468 μM Caz
		Replicate 1	Replicate 2	Replicate 3	Replicate 1	Replicate 2	Replicate 3	Replicate 1	Replicate 2	Replicate 3
	0	641600	597000	717000	641600	597000	717000	641600	597000	717000
	0.5	2867600	2923000	2374000	258000	45100	184200	10875000	1267000	1840000
	1	9310000	26183000	8013000	11	67	5.2	4280000	8553000	8034000
	3	102760000	316520000	257200000	0.5	0.4	4.5	370500000	223700000	285210000
	6	1138600000	6036000000	1657400000	2.5	0.8	0.6	1497600000	1066000000	9043300000
		Log10(CFU/mL)
	Time (hours)	Control			3.2 μM Tha			468 μM Caz
		Replicate 1	Replicate 2	Replicate 3	Replicate 1	Replicate 2	Replicate 3	Replicate 1	Replicate 2	Replicate 3
	0	5.80726	5.77597	5.85552	5.80726	5.77597	5.85552	5.80726	5.77597	5.85552
	0.5	6.45752	6.46583	6.37548	5.41162	4.65418	5.26529	7.03643	6.10278	6.26482
	1	6.96895	7.41802	6.9038	1.04139	1.82607	0.716003	6.63144	6.93212	6.90493
	3	8.01182	8.5004	8.41027	-0.30103	-0.39794	0.653213	8.56879	8.34967	8.45516
	6	9.05637	9.78075	9.21943	0.39794	-0.09691	-0.221849	9.1754	9.02776	9.95633
Figure 1c		Outer membrane permeabilization of thanatin were measured by detecting the fluorescence intensity of NPN
	Time (min)	Control			0.8 μM Tha
		Replicate 1	Replicate 2	Replicate 3	Replicate 1	Replicate 2	Replicate 3
	0	584.3	575.9	570.933	584.3	575.9	570.933
	30	650.533	765.267	702.433	761.667	758.633	775.167
	60	992.367	1028.37	1114.37	2062.37	2038.7	3068.7
	120	1861.03	1898.37	1859.7	5128.7	4696.37	4659.7
	180	2163.7	2135.37	2127.7	5273.03	4877.37	5673.7
	240	2428.7	2524.03	2474.7	5828.03	6374.03	6082.37
Figure 1d		Inner membrane permeabilization of thanatin were measured by detecting the fluorescence intensity of PI
	Time (min)	Control			0.8 μM Tha
		Replicate 1	Replicate 2	Replicate 3	Replicate 1	Replicate 2	Replicate 3
	0	14.2065	14.2029	14.3256	14.2065	14.2029	14.3256
	30	12.9749	12.958	13.0821	13.0359	12.3488	12.5547
	60	12.0393	12.4246	12.0911	13.399	12.8068	13.1036
	120	16.4563	16.6354	17.7884	40.8258	32.6658	34.2422
	180	22.3538	23.1181	23.3856	70.1594	65.6626	63.8712
	240	41.0558	40.5475	40.3992	97.7903	84.299	94.6344

## Sheet: Figure 2
Figure 2a		Release of Ca2+ from thanatin-treated NDM-1 E. coli XJ141026
		Concentration of Ca2+ (μM)
	Time (hours)	Control				13 μM Tha				26 μM Tha
		Replicate 1	Replicate 2	Replicate 3	Replicate 4	Replicate 1	Replicate 2	Replicate 3	Replicate 4	Replicate 1	Replicate 2	Replicate 3	Replicate 4
	0.5	-0.493139	0.654493	1.17968	-0.534564	2.9477	1.7364	1.31217	2.45754	10.444	11.0302	10.0592	9.20473
	1	1.1834	0.935926	1.35516	1.0843	5.14849	5.38805	4.67558	5.63479	11.1103	10.999	11.4156	10.4001
	3	1.03652	-1.30299	2.78009	0.828045	5.00018	6.18588	4.40107	6.32207	9.79156	10.066	12.5862	10.2322
	6	1.48815	2.48335	2.05479	2.0734	7.45256	6.35152	6.63586	8.71832	12.3092	10.6911	13.486	11.3147
Figure 2b		Release of and LPS from thanatin-treated NDM-1 E. coli XJ141026
		LPS （×1000 EU/mL)
	Time (hours)	Control				13 μM Tha				26 μM Tha
		Replicate 1	Replicate 2	Replicate 3	Replicate 4	Replicate 1	Replicate 2	Replicate 3	Replicate 4	Replicate 1	Replicate 2	Replicate 3	Replicate 4
	0.5	2.30215	1.425	2.479	2.54354	2.29054	2.3243	1.6754	4.1231	2.35568	2.24235	2.63453	3.95215
	1	2.32192	2.6425	2.73424	1.94534	2.37385	2.75346	2.72421	2.35435	2.40682	3.213	3.41231	2.92131
	3	2.27594	2.5457	2.77867	2.46326	3.16372	3.12243	3.341	3.81231	3.35895	3.2132	3.63451	3.98124
	6	2.21069	3.23635	2.86236	2.92344	3.31526	4.1231	3.2341	4.13411	2.38924	5.341	4.3411	4.93411
Figure 2c		Kill curves of thanatin against the NDM-1 E. coli XJ141026
		CFU/mL
	Time (hours)	Control			13 μM Tha			26 μM Tha
		Replicate 1	Replicate 2	Replicate 3	Replicate 1	Replicate 2	Replicate 3	Replicate 1	Replicate 2	Replicate 3
	0	39700000000	26673000000	21238800000	39700000000	26673000000	21238800000	39700000000	26673000000	21238800000
	0.5	36600000000	18954800000	26195700000	43000000000	33579000000	17392000000	26713000000	10800000000	87550000000
	1	77900000000	8000000000	42950000000	15160000000	25530000000	35900000000	7710000000	19355000000	31000000000
	3	29000000000	70000000000	34180000000	15700000000	13050000000	10400000000	7600000000	5415000000	3230000000
	6	575500000000	1.5e+11	166000000000	794330000	398120000	1273900000	696000000	501190000	398100000
		Log10(CFU/mL)
	Time (hours)	Control			13 μM Tha			26 μM Tha
		Replicate 1	Replicate 2	Replicate 3	Replicate 1	Replicate 2	Replicate 3	Replicate 1	Replicate 2	Replicate 3
	0	10.5988	10.4261	10.3271	10.5988	10.4261	10.3271	10.5988	10.4261	10.3271
	0.5	10.5635	10.2777	10.4182	10.6335	10.5261	10.2403	10.4267	10.0334	10.9423
	1	10.8915	9.90309	10.633	10.1807	10.407	10.5551	9.88705	10.2868	10.4914
	3	10.4624	10.8451	10.5338	10.1959	10.1156	10.017	9.88081	9.7336	9.5092
	6	11.76	11.1761	11.2201	8.9	8.59999	9.10514	8.84261	8.7	8.59999
Figure 2d		LPS levels in the BALF of E. coli XJ141026-infected pneumonia mice
		LPS （×1000 EU/mL)
	Time (hours)	Model						6 mg/kg Tha
		Replicate 1	Replicate 2	Replicate 3	Replicate 4	Replicate 5	Replicate 6	Replicate 1	Replicate 2	Replicate 3	Replicate 4	Replicate 5	Replicate 6
	1	7.43155	1.23758	7.59398	2.94837	4.68247	6.66987	8.72333	7.74403	8.83217	7.27617	6.87257	8.58227
	6	8.7304	9.82032	9.4106	8.195	9.2918	7.51	6.34381	9.76971	8.57721	7.97171	10.6854	7.17881
Figure 2e		Bacterial loads in the BALF of E. coli XJ141026-infected pneumonia mice
		CFU/mL
	Time (hours)	Model						6 mg/kg Tha
		Replicate 1	Replicate 2	Replicate 3	Replicate 4	Replicate 5	Replicate 6	Replicate 1	Replicate 2	Replicate 3	Replicate 4	Replicate 5	Replicate 6
	1	2836800000	19350000000	13487240000	24890000000	3170000000	15141010000	78300000000	260000000000	20000000000	4400000000	28800000000	4000000000
	6	3.22013e+11	99000000000	20000000000	60000000000	23400000000	4000000000	9850000000	15000000000	10000000000	6000000000	9600000000	6000000000
		Log10(CFU/mL)
	Time (hours)	Model						6 mg/kg Tha
		Replicate 1	Replicate 2	Replicate 3	Replicate 4	Replicate 5	Replicate 6	Replicate 1	Replicate 2	Replicate 3	Replicate 4	Replicate 5	Replicate 6
	1	9.45283	10.2867	10.1299	10.396	9.50106	10.1802	10.8938	11.415	10.301	9.64345	10.4594	9.60206
	6	11.5079	10.9956	10.301	10.7782	10.3692	9.60206	9.99344	10.1761	10	9.77815	9.98227	9.77815
Figure 2f		Survival curves for a E. coli XJ141026 pneumonia model
		Survival	Dead
		Day 7	Day 0.5	Day 1	Day 2	Day 3	Day 4
	Model	4	1	1	1	1	2
	6 mg/kg Tha	9	0	1	0	0	0

## Sheet: Figure 3
Figure 3a		Effects of Ca2+ on thanatin induced LPS release from NDM-1-producing E. coli XJ141026
		LPS （×1000 EU/mL)
		0 mM Ca2+			0.1 mM Ca2+				0.5 mM Ca2+			1 mM Ca2+
		Replicate 1	Replicate 2	Replicate 3	Replicate 1	Replicate 2	Replicate 2	Replicate 3	Replicate 1	Replicate 2	Replicate 3	Replicate 1	Replicate 2	Replicate 3
	0 μM Tha	2.73505	2.18804	2.384	2.60944	2.08755	2.08755	2.1453	2.34898	1.99184	2.2356	2.48929	1.99143	2.042
	13 μM Tha	3.6781	3.4213	2.6712	3.19928	2.9231	2.9231	2.55943	2.71321	2.5311	2.17057	2.46067	2.3123	2.28853
	26 μM Tha	3.84397	4.80496	4.32447	3.40705	4.25881	4.25881	3.83293	2.76041	3.45051	3.10546	2.52545	3.06818	2.96614
Figure 3b		Effects of Ca2+ on CFUs after treatment with thanatin.
		CFU/mL
		0 mM Ca2+			0.1 mM Ca2+				0.5 mM Ca2+			1 mM Ca2+
		Replicate 1	Replicate 2	Replicate 3	Replicate 1	Replicate 2	Replicate 2	Replicate 3	Replicate 1	Replicate 2	Replicate 3	Replicate 1	Replicate 2	Replicate 3
	0 μM Tha	13000000000	3600000000	8300000000	15000000000		3100000000	9050000000	20000000000	4000000000	12000000000	20652400000	5700001894	10000000000
	13 μM Tha	325800000	275800000	412000000	730000000		597160000	440000000	981900000	600800000	485000000	1676000000	721000000	534000000
	26 μM Tha	280000000	118000000	199000000	680000000		127000000	403500000	880000000	148000000	514000000	1140000000	278000000	709000000
		Log10(CFU/mL)
		0 mM Ca2+			0.1 mM Ca2+				0.5 mM Ca2+			1 mM Ca2+
		Replicate 1	Replicate 2	Replicate 3	Replicate 1	Replicate 2	Replicate 2	Replicate 3	Replicate 1	Replicate 2	Replicate 3	Replicate 1	Replicate 2	Replicate 3
	0 μM Tha	10.1139	9.5563	9.91908	10.1761	#NUM!	9.49136	9.95665	10.301	9.60206	10.0792	10.315	9.75587	10
	13 μM Tha	8.51295	8.44059	8.6149	8.86332	#NUM!	8.77609	8.64345	8.99207	8.77873	8.68574	9.22427	8.85794	8.72754
	26 μM Tha	8.44716	8.07188	8.29885	8.83251	#NUM!	8.1038	8.60584	8.94448	8.17026	8.71096	9.0569	8.44404	8.85065
Figure 3c		Effect of the divalent cations on the MIC of thanatin against the NDM-1-producing E. coli XJ141026.
		MIC (μg/mL)
	Concentrations (mM)	CaCl2			MgCl2
		Replicate 1	Replicate 2	Replicate 3	Replicate 1	Replicate 2	Replicate 2	Replicate 3
	0	2	2	2	2	0	2	2
	0.75	8	8	8	2	0	2	2
	1.5	8	8	8	4	0	4	4
	3	8	8	8	8	0	8	8
	6	16	16	16	8	0	8	8
	12	>256	>256	>256	16	0	16	16
	24	>256	>256	>256	64	0	64	64
	48	>256	>256	>256	256	0	256	256
		Fold chang in MIC
	Concentrations (mM)	CaCl2			MgCl2
		Replicate 1	Replicate 2	Replicate 3	Replicate 1	Replicate 2	Replicate 2	Replicate 3
	0	1	1	1	1		1	1
	0.75	4	4	4	1		1	1
	1.5	4	4	4	2		2	2
	3	4	4	4	4		4	4
	6	8	8	8	4		4	4
	12	>128	>128	>128	8		8	8
	24	>128	>128	>128	32		32	32
	48	>128	>128	>128	128		128	128
Figure 3d		Effect of the metal-chelating agents on the MIC of thanatin against the NDM-1-producing E. coli XJ141026.
		MIC (μg/mL)
	Concentration (mM)	DPA			EDTA
		Replicate 1	Replicate 2	Replicate 3	Replicate 1	Replicate 2	Replicate 2	Replicate 3
	0	2	2	2	2	2	2	2
	0.125	1	1	1	0.5	0.5	0.5	0.5
	0.25	1	1	1	0.5	0.5	0.5	0.5
	0.5	1	1	1	0.5	0.5	0.5	0.5
	1	0.5	0.5	0.5	0.25	0.25	0.25	0.25
	2	0.25	0.25	0.25	0.25	0.25	0.25	0.25
	4	0.125	0.125	0.125	0.25	0.25	0.25	0.25
		Fold chang in MIC
	Concentration (mM)	DPA			EDTA
		Replicate 1	Replicate 2	Replicate 3	Replicate 1	Replicate 2	Replicate 2	Replicate 3
	0	1	1	1	1	1	1	1
	0.75	0.5	0.5	0.5	0.25	0.25	0.25	0.25
	1.5	0.5	0.5	0.5	0.25	0.25	0.25	0.25
	3	0.5	0.5	0.5	0.25	0.25	0.25	0.25
	6	0.25	0.25	0.25	0.125	0.125	0.125	0.125
	12	0.125	0.125	0.125	0.125	0.125	0.125	0.125
	24	0.0625	0.0625	0.0625	0.125	0.125	0.125	0.125

## Sheet: Figure 4
Figure 4a		Survival curves for a E. coli XJ141026 sepsis model
		Survival	Dead
		Day 7	Day 0.5	Day 0.6	Day 0.7	Day 0.8	Day 1	Day 1.5	Day 2	Day 2.5
	Model	0	2	1	0	1	0	1	5	0
	1mg/kg Tha	3	1	0	1	0	2	1	1	1
	3mg/kg Tha	7	1	0	0	0	2	0	0	0
	6mg/kg Tha	10	0	0	0	0	0	0	0	0
Figure 4b		Bacterial loads in the blood, lungs, livers, and spleens of thanatin-treated E. coli XJ141026 infected mice
		CFU/g
		Blood				Lung				Liver				Spleen
		Model	1mg/kg Tha	3mg/kg Tha	6mg/kg Tha	Model	1mg/kg Tha	3mg/kg Tha	6mg/kg Tha	Model	1mg/kg Tha	3mg/kg Tha	6mg/kg Tha	Model	1mg/kg Tha	3mg/kg Tha	6mg/kg Tha
	Replicate 1	125800000	3300000	1595	60	20700000	9270000	1180000	96000	1026780000	730100000	1752000	22000	133280000	46113000	2963000	22000
	Replicate 2	79000000	57100000	100	600	2388000	15620000	1785	18000	794300000	437060000	365500	156000	316230000	48970000	11720	156000
	Replicate 3	39810000	30200000	43400	700	39815000	19950000	967000	41600	1322200000	43655000	3723000	34000	125560000	30720000	2062000	34000
	Replicate 4	76000000	1600000	300	700	100000000	10000000	19530	12000	582600000	33314000	325000	114200	139060000	1740000	750000	803000
	Replicate 5	83430000	2800000	1860	259	81718000	520000	30000	16090	752520000	5900000	120000	10287	209630000	3080000	10000	7950
	Replicate 6	162980000	14000000	60000	75	28470000	2000000	50000	8030	1634400000	4230000	700000	4740	259080000	2400000	50000	13000
		Log10(CFU/g)
		Blood				Lung				Liver				Spleen
		Model	1mg/kg Tha	3mg/kg Tha	6mg/kg Tha	Model	1mg/kg Tha	3mg/kg Tha	6mg/kg Tha	Model	1mg/kg Tha	3mg/kg Tha	6mg/kg Tha	Model	1mg/kg Tha	3mg/kg Tha	6mg/kg Tha
	Replicate 1	8.09968	6.51851	3.20276	1.77815	7.31597	6.96708	6.07188	4.98227	9.01148	8.86338	6.24353	4.34242	8.12476	7.66382	6.47173	4.34242
	Replicate 2	7.89763	7.75664	2	2.77815	6.37803	7.19368	3.25164	4.25527	8.89998	8.64054	5.56289	5.19312	8.5	7.68993	4.06893	5.19312
	Replicate 3	7.59999	7.48001	4.63749	2.8451	7.60005	7.29994	5.98543	4.61909	9.1213	7.64003	6.57089	4.53148	8.09885	7.48742	6.31429	4.53148
	Replicate 4	7.88081	6.20412	2.47712	2.8451	8	7	4.2907	4.07918	8.76537	7.52263	5.51188	5.05767	8.1432	6.24055	5.87506	5.90472
	Replicate 5	7.92132	6.44716	3.26951	2.4133	7.91232	5.716	4.47712	4.20656	8.87652	6.77085	5.07918	4.01229	8.32145	6.48855	4	3.90037
	Replicate 6	8.21213	7.14613	4.77815	1.87506	7.45439	6.30103	4.69897	3.90472	9.21336	6.62634	5.8451	3.67578	8.41343	6.38021	4.69897	4.11394

## Sheet: Figure 5
Figure 5a		Thanatin induced NDM-1 release to E. coli XJ141026 culture supernatants
		Concentration of NDM-1 (pM)
	Time (hours)	Control			0.8 μM Tha			1.6 μM Tha			3.2 μM Tha
		Replicate 1	Replicate 2	Replicate 3	Replicate 1	Replicate 2	Replicate 3	Replicate 1	Replicate 2	Replicate 3	Replicate 1	Replicate 2	Replicate 3
	0	0.284003	0.529287	0.826056	0.284003	0.529287	0.826056	0.284003	0.529287	0.826056	0.284003	0.529287	0.826056
	6	0.853264	1.26012	1.4062	2.4857	2.862	3.58572	4.41952	2.73811	3.6799	4.59909	4.05871	5.06119
	12	3.27974	3.44424	3.36094	5.42577	5.69115	6.18967	5.84225	7.98954	7.37716	8.03349	8.95686	9.1695
Figure 5b		Hydrolytic effects of the supernatants on imipenem in thanatin treated-group
	Time (sec)	Control	0.8 μM Tha	1.6 μM Tha	3.2 μM Tha
	0	101.667	96.9545	99.6818	100.864
	30	101.242	91.7273	96.1869	99
	60	100.833	89.0454	94.3838	97.6818
	90	100.379	87.3636	92.3636	96.2272
	120	100.076	86.4545	91.9545	95.0909
	150	99.9545	85.6818	91.6363	94.1818
	180	99.7727	84.7272	91	93.3182
	210	99.6364	83.8636	90.5909	92.7273
	240	99.303	83.2273	90.0909	92.3636
	270	99.1758	82.4091	89.7273	91.7727
	300	99.0909	81.8182	89.3182	91.4545
	330	99.0606	81.3182	89.1363	91.1364
	360	99.0288	80.6818	88.8182	90.8636
	390	98.9545	80.5	88.5909	90.5
	420	98.9545	80.1818	88.3636	90.2727
	450	98.9091	79.8636	88.1818	90.1364
	480	98.9015	79.4546	87.9091	89.5909
	510	98.8788	79.3182	87.7272	89.4091
	540	98.8333	79.0455	87.6364	88.9546
	570	98.7879	78.7273	87.4545	88.6909
	600	98.7879	78.5909	87.5	88.682
Figure 5c		Interaction between apo-NDM-1 and thanatin was detected by MST assay
	Thanatin(M)	Fnorm [‰]
		Replicate 1	Replicate 2	Replicate 3
	3.05176e-09	911.604	910.923	911.629
	6.10352e-09	911.675	910.665	910.032
	1.2207e-08	910.395	912.672	910.995
	2.44141e-08	909.775	908.53	910.232
	9.76563e-08	913.28	912.435	913.966
	1.95313e-07	913.153	914.317	913.312
	3.90625e-07	915.005	914.815	916.828
	7.8125e-07	923.05	922.301	921.338
	1.5625e-06	921.862	923.411	921.222
	3.125e-06	924.171	924.128	924.738
	6.25e-06	928.998	929.065	929.2
	1.25e-05	929.045	929.646	929.295
	2.5e-05	927.023	926.689	926.959
	0.0001	928.29	927.405	929.143
Figure 5d		Thanatin inhibited the activity of NDM-1
	Thanatin(M)	Log10(THA)	NDM-1 residual activity %
			Replicate 1	Replicate 2	Replicate 3
	0.0390625	-1.40824	124.867	82.1868	100
	0.078125	-1.10721	91.4505	98.918	109.632
	0.15625	-0.80618	93.8272	84.3043	104.057
	0.3125	-0.50515	84.9561	90.3676	93.3995
	1.5625	0.19382	78.3072	57.8481	49.7709
	3.125	0.49485	53.2627	35.4501	31.6046
	6.25	0.79588	41.5225	42.5605	43.5986
	12.5	1.09691	21.6513	22.7518	23.8523
	25	1.39794	15.5709	9.34256	21.7993
	50	1.69897	14.5155	7.73831	17.1068
	100	2	6.70125	5.64332	13.7562
	200	2.30103	10.9703	0.352099	4.40854
Figure 5e		The Lineweaver-Burk plot
		V0 ( μM/s)
	Imipenem ( μM)	0 μM Tha			1.56 μM Tha			6.25 μM Tha			25 μM Tha
		Replicate 1	Replicate 2	Replicate 3	Replicate 1	Replicate 2	Replicate 3	Replicate 1	Replicate 2	Replicate 3	Replicate 1	Replicate 2	Replicate 3
	100	0.06815	0.06145	0.0718767	0.044275	0.0456517	0.0450478	0.0294933	0.028985	0.0286233	0.0128983	0.0141917	0.0139583
	200	0.0820283	0.091305	0.0897867	0.06442	0.06355	0.0644406	0.04855	0.04413	0.0562317	0.030735	0.0266067	0.02352
	400	0.0973183	0.113562	0.122898	0.090145	0.09178	0.0898206	0.0652167	0.0676817	0.06616	0.0428983	0.0471017	0.0457967
	800	0.110145	0.114637	0.11884	0.113042	0.113188	0.109589	0.08617	0.093945	0.0918317	0.0718017	0.0564433	0.05703
	1600	0.12878	0.108582	0.132957	0.118688	0.120575	0.105408	0.118623	0.103623	0.105457	0.0728267	0.0842233	0.066305
		1/V0 ( s/μM)
	1/[Imipenem] ( 1/μM)	0 μM Tha			1.56 μM Tha			6.25 μM Tha			25 μM Tha
		Replicate 1	Replicate 2	Replicate 3	Replicate 1	Replicate 2	Replicate 3	Replicate 1	Replicate 2	Replicate 3	Replicate 1	Replicate 2	Replicate 3
	0.01	14.6735	16.2734	13.9127	22.5861	21.905	22.1987	33.906	34.5006	34.9365	77.5294	70.4639	71.6418
	0.005	12.1909	10.9523	11.1375	15.5231	15.7356	15.5182	20.5973	22.6603	17.7836	32.5362	37.5846	42.517
	0.0025	10.2756	8.80579	8.13681	11.0932	10.8956	11.1333	15.3335	14.7751	15.1149	23.3109	21.2307	21.8357
	0.00125	9.07894	8.72321	8.41468	8.84629	8.83483	9.12501	11.605	10.6445	10.8895	13.9273	17.7169	17.5346
	0.000625	7.76518	9.20966	7.52125	8.42543	8.29359	9.48692	8.43004	9.65034	9.48257	13.7312	11.8732	15.0818
Figure 5f		ICP-MS
	Ratio (Tha/NDM-1)	Molar equivalents of Zn2+
		Replicate 1	Replicate 2	Replicate 3
	0	2.51078	2.23056	1.93784
	5	1.72	1.70571	1.46276
	10	1.63794	1.57048	1.41632
	20	1.31629	0.905517	0.853722

## Sheet: Figure 6
Figure 6b		Sub-MICs of thanatin (Tha) reversed activity of meropenem (Mem) against the E. coli XJ141026 in vitro
		CFU/mL
		Control	18 μM Mem	0.4 μM Tha	Mem+Tha
	Replicate 1	579000000000	404000000000	493000000000	7720
	Replicate 2	63100000000000	1300000000000	1060000000000	6000
	Replicate 3	1990000000000	852000000000	776500000000	6860
	Replicate 4	1610000000000	76480000000	74034000000	600
		Log10(CFU/mL)
		Control	18 μM Mem	0.4 μM Tha	Mem+Tha
	Replicate 1	11.7627	11.6064	11.6928	3.88762
	Replicate 2	13.8	12.1139	12.0253	3.77815
	Replicate 3	12.2989	11.9304	11.8901	3.83632
	Replicate 4	12.2068	10.8835	10.8694	2.77815
Figure 6c		Sub-MICs of thanatin reversed activity of imipenem (Imp) against the E. coli XJ141026 in vitro
		CFU/mL
		Control	25 μM Imp	0.4 μM Tha	Imp+Tha
	Replicate 1	8240000000000	200000000000	75200000000	20000
	Replicate 2	736000000000	950000000000	392000000000	5660
	Replicate 3	1400000000000	74100000000	2660000000000	4908
	Replicate 4	739500000000	575000000000	1040000000000	3468
		Log10(CFU/mL)
		Control	25 μM Imp	0.4 μM Tha	Imp+Tha
	Replicate 1	12.9159	11.301	10.8762	4.30103
	Replicate 2	11.8669	11.9777	11.5933	3.75282
	Replicate 3	12.1461	10.8698	12.4249	3.6909
	Replicate 4	11.8689	11.7597	12.017	3.54008
Figure 6d		Survival curves for a E. coli XJ141026 sepsis model treated with a combination of meropenem and thanatin
	Treatment	Survival	Dead
		Day 7	Day 1	Day 2
	PBS	0	3	11
	0.1 mg/kg Tha	0	0	14
	10 mg/kg Mem	4	0	10
	Tha + Mem	11	0	3
Figure 6e		Bacterial loads in the spleen
		CFU/g
		Model	Mem	Tha	Mem +Tha
	Replicate 1	170077000	9274000	11854000	277000
	Replicate 2	316830000	8322000	84649000	130000
	Replicate 3	179860000	11777000	74080000	128500
	Replicate 4	411316000	3606000	7330000	79700
	Replicate 5	139950000	23930000	27170000	8380
	Replicate 6	1328000000	1704000	46474000	6654
		Log10(CFU/g)
		Model	Mem	Tha	Mem +Tha
	Replicate 1	8.23065	6.96727	7.07386	5.44248
	Replicate 2	8.50083	6.92023	7.92762	5.11394
	Replicate 3	8.25493	7.07103	7.8697	5.1089
	Replicate 4	8.61418	6.55703	6.8651	4.90146
	Replicate 5	8.14597	7.37894	7.43409	3.92324
	Replicate 6	9.1232	6.23147	7.66721	3.82308
Figure 6f		Bacterial loads in the liver
		CFU/g
		Model	Mem	Tha	Mem +Tha
	Replicate 1	397190000	16198000	3990000	199480
	Replicate 2	553600000	1837500	175000000	46000
	Replicate 3	267000000	14904000	59800000	1738190
	Replicate 4	456030000	2595000	130100000	161000
	Replicate 5	1633460000	83836000	83780000	16300
	Replicate 6	170300000	3320550	132835000	1630
		Log10(CFU/g)
		Model	Mem	Tha	Mem +Tha
	Replicate 1	8.599	7.20946	6.60097	5.2999
	Replicate 2	8.7432	6.26423	8.24304	4.66276
	Replicate 3	8.42651	7.1733	7.7767	6.2401
	Replicate 4	8.65899	6.41414	8.11428	5.20683
	Replicate 5	9.21311	7.92343	7.92314	4.21219
	Replicate 6	8.23121	6.52121	8.12331	3.21219

## Sheet: Supp.Fig.1
Supplementary Fig. 1a		Examination of blaNDM-1 gene expression in E.coli
		Fluorescence (dR)
	Cycles	Positive control	ATCC25922	EC141015	EC141026	EC141047
	1	-346.649	-251.636	648.829	-148.476	202.948
	2	-127.868	-49.8007	398.457	-16.3538	158.543
	3	-51.8278	-11.4837	185.308	17.2869	117.768
	4	-24.7014	20.6604	44.5659	-0.56629	58.5357
	5	24.7873	88.0803	6.62649	5.08259	10.8178
	6	37.73	106.259	10.2879	25.5655	5.93814
	7	17.1573	66.69	-14.8505	59.6597	6.67115
	8	5.74626	33.8722	-14.5887	34.6244	-28.7249
	9	13.389	20.9714	-4.19361	-7.12073	-27.4974
	10	27.7164	-21.2904	-5.08737	-34.7692	-15.3953
	11	25.2721	-43.0058	11.2559	-61.0521	-23.6684
	12	22.9037	-46.5391	18.3449	-25.8797	-32.7331
	13	30.2274	-40.3451	-28.9843	-15.5557	-44.7285
	14	-12.8849	-5.57531	-49.1195	-47.8477	-32.7007
	15	-66.4758	20.0531	-53.5234	-49.3451	22.6682
	16	-72.5597	6.30105	-31.3501	-28.911	100.817
	17	-59.8078	-24.2445	8.34884	34.8337	219.56
	18	-45.4441	-31.3879	23.8897	110.349	462.5
	19	7.79033	-33.7305	78.3778	242.12	856.507
	20	120.982	-38.1396	164.182	565.977	1480.2
	21	275.492	-24.5708	333.758	1182.53	2406.13
	22	581.108	2.99059	641.257	2232.31	3511.79
	23	1187.43	-5.11714	1160.73	3724.18	4673.04
	24	2113.65	-57.4479	1919.2	5654.06	5777.82
	25	3452.83	-83.1864	2988.33	7910.62	6823.77
	26	5132.34	-55.7274	4336.01	10394.4	7809.78
	27	7000.62	-21.5359	5856.22	12904.9	8686.14
	28	8918.83	-15.4336	7554.59	15198	9487.62
	29	10633.7	-40.361	9337.36	17306	10257.1
	30	12225.7	-27.2983	11138.2	19223.9	10946.3
	31	13715.2	-2.90566	12882.5	20926.2	11538.4
	32	15091.1	-4.73629	14469.3	22445.9	12118.8
	33	16375.6	-1.64135	15963.8	23821.7	12629
	34	17519.5	-1.90457	17349	25051.9	13157.4
	35	18580.9	8.71283	18560	26138.9	13730.2
	36	19558.2	23.9571	19629.7	27116.8	14242.5
	37	20511.4	49.077	20433.5	28051.1	14746
	38	21449.2	103.155	20952.8	28778.1	15272.5
	39	22270.9	82.8867	21340.5	29315.7	15802.4
	40	23061	13.118	21719.2	29892.3	16322.7
Supplementary Fig. 1b		Examination of blaNDM-1 gene expression in K. pneumoniae
	Cycles	Positive control	ATCC13883	KP155017	KP155018	KP155019	KP155020
	1	19.9603	15.1416	-31.9936	73.2443	220.931	249.208
	2	14.0292	2.76432	49.4261	49.258	158.895	163.01
	3	6.39434	-18.2797	14.8089	-20.506	67.3767	48.8485
	4	12.1916	-40.5459	9.17929	-33.1959	35.0316	0.36629
	5	-3.53371	-51.5528	-2.45442	22.8055	22.7442	24.1105
	6	-15.7666	-36.4733	-34.4228	31.3707	11.1426	36.2634
	7	-11.1687	-11.6984	-34.1695	-6.20956	1.43632	21.886
	8	-20.9605	5.64174	-17.8422	-39.1716	-26.3049	6.99838
	9	-27.5489	21.5036	-12.157	-32.5942	-34.0577	-19.0593
	10	-0.06942	34.8726	-31.0191	-22.837	-46.8144	-52.1736
	11	46.4326	43.7441	-22.7303	-27.0199	-55.239	-50.3068
	12	145.942	42.4497	16.9421	31.4839	-50.8864	-44.7796
	13	329.121	41.1001	15.0757	60.5498	-61.9412	-53.0324
	14	654.523	22.732	49.3631	-10.1968	-51.4653	-54.545
	15	1241.67	-7.30895	140.035	-13.8809	-17.479	-37.4777
	16	2119.39	-12.9075	272.835	17.1224	51.3439	-13.217
	17	3257.3	8.97483	537.345	-6.97843	155.113	34.7748
	18	4559.29	15.684	960.424	37.5527	347.53	151.344
	19	5974.29	-14.3311	1553.69	148.294	709.83	359.105
	20	7412.63	-21.2543	2332.36	425.106	1418.09	782.93
	21	8817.42	-5.48029	3245.82	830.609	2590.34	1590.11
	22	10168	-13.8072	4200.89	1341.34	4288.91	2822.07
	23	11387.6	-6.16765	5131.49	2203.82	6437.94	4591.3
	24	12523.4	3.79397	5989.6	3315.54	8798.1	6844.28
	25	13605.4	-4.13703	6801.54	4653.35	11156.3	9489.85
	26	14571	13.9678	7511.43	6290.85	13345.2	12414.3
	27	15458	8.08449	8170.64	8066.24	15332	15322
	28	16305.3	-4.79481	8887.62	9878.61	17106.8	18141.1
	29	17081	-1.67279	9515.52	11650.6	18685.2	20887.1
	30	17781.6	-8.21699	10080.7	13380.9	20063.5	23522.3
	31	18396.2	-8.3166	10694.7	14828.5	21287.1	25672.3
	32	19007	-5.60134	11291.6	15827	22445.1	27220.5
	33	19512.3	-8.61446	11822.5	16522.3	23528.6	28433.2
	34	19876.4	-0.20371	12291	16965.4	24494.6	29444.6
	35	20245.2	3.01499	12781.1	17248.6	25416.4	30274.3
	36	20626.1	-6.83031	13264	17429.9	26354.9	30780.8
	37	21014.4	-3.03029	13754.9	17488.9	27167.5	31062.2
	38	21311.8	9.31818	14190.1	17408.1	27891.9	31214.9
	39	21470.6	6.18279	14620.1	17246.1	28561.5	31288.4
	40	21622.5	-8.11926	15127.9	17092.1	29179.6	31393.4

## Sheet: Supp.Fig.2
Supplementary Fig. 2a		Kill curves of thanatin (Tha) and ceftazidime (Caz) against the E. coli ATCC25922
		CFU/mL
	Time (hours)	Control			3.2 μM Tha			0.23 μM Caz
		Replicate 1	Replicate 2	Replicate 3	Replicate 1	Replicate 2	Replicate 3	Replicate 1	Replicate 2	Replicate 3
	0	2171000	1770000	969000	2171000	1770000	969000	2171000	1770000	969000
	0.5	1824000	4024000	1082000	349000	75600	300700	25400	27300	70000
	1	4344000	6944000	7598000	382	356	1846	2430	10800	1030
	3	4852600000	1087000000	1159000000	0.44	1	2.5	1	1	1
	6	113100000000	388100000000	46290000000	1	1	1	1	1	1
		Log10(CFU/mL)
	Time (hours)	Control			3.2 μM Tha			0.23 μM Caz
		Replicate 1	Replicate 2	Replicate 3	Replicate 1	Replicate 2	Replicate 3	Replicate 1	Replicate 2	Replicate 3
	0	6.33666	6.24797	5.98632	6.33666	6.24797	5.98632	6.33666	6.24797	5.98632
	0.5	6.26102	6.60466	6.03423	5.54283	4.87852	5.47813	4.40483	4.43616	4.8451
	1	6.63789	6.84161	6.8807	2.58206	2.55145	3.26623	3.38561	4.03342	3.01284
	3	9.68597	9.03623	9.06408	-0.356547	0	0.39794	0	0	0
	6	11.0535	11.5889	10.6655	0	0	0	0	0	0
Supplementary Fig. 2b		Kill curves of thanatin (Tha) and ceftazidime (Caz) against the E. coli ATCC35218
		CFU/mL
	Time (hours)	Control			1.6 μM Tha			0.23 μM Caz
		Replicate 1	Replicate 2	Replicate 3	Replicate 1	Replicate 2	Replicate 3	Replicate 1	Replicate 2	Replicate 3
	0	3180000	7000000	7300000	3180000	12600000	19000000	3180000	12600000	19000000
	0.5	7943000	7413000	3163000	3590000	290000	2674000	2880000	3000000	2840000
	1	3330000	1260000	190000000	2790	30000	28950	155900	1560000	15610000
	3	64500000	21600000000	1402500000	14	100	1.33	1100	9000	794
	6	4400000000	17000000000	39000000000	1	2.5	2.71	158	794	85
		Log10(CFU/mL)
	Time (hours)	Control			1.6 μM Tha			0.23 μM Caz
		Replicate 1	Replicate 2	Replicate 3	Replicate 1	Replicate 2	Replicate 3	Replicate 1	Replicate 2	Replicate 3
	0	6.50243	6.8451	6.86332	6.50243	7.10037	7.27875	6.50243	7.10037	7.27875
	0.5	6.89998	6.86999	6.5001	6.55509	5.4624	6.42716	6.45939	6.47712	6.45332
	1	6.52244	6.10037	8.27875	3.4456	4.47712	4.46165	5.19285	6.19312	7.1934
	3	7.80956	10.3345	9.1469	1.14613	2	0.123852	3.04139	3.95424	2.89982
	6	9.64345	10.2304	10.5911	0	0.39794	0.432969	2.19866	2.89982	1.92942
Supplementary Fig. 2c		Kill curves of thanatin (Tha) and ceftazidime (Caz) against the NDM-1-producing E. coli XJ141015
		CFU/mL
	Time (hours)	Control			0.8 μM Tha			468 μM Caz
		Replicate 1	Replicate 2	Replicate 3	Replicate 1	Replicate 2	Replicate 3	Replicate 1	Replicate 2	Replicate 3
	0	1353000	1344000	1509000	1353000	1344000	1509000	1353000	1344000	1509000
	0.5	1578000	1418000	1748000	8500	7830	35100	2120000	1135000	10530000
	1	1974000	1753000	1548000	189	45	275	5780000	10257000	4960000
	3	195300000	314400000	214000000	0.33	3.67	4	1338500000	341540000	51710000
	6	4133700000	1423000000	1370100000	0.67	1.5	1	1648540000	8874000000	987000000
		Log10(CFU/mL)
	Time (hours)	Control			0.8 μM Tha			468 μM Caz
		Replicate 1	Replicate 2	Replicate 3	Replicate 1	Replicate 2	Replicate 3	Replicate 1	Replicate 2	Replicate 3
	0	6.1313	6.1284	6.17869	6.1313	6.1284	6.17869	6.1313	6.1284	6.17869
	0.5	6.19811	6.15168	6.24254	3.92942	3.89376	4.54531	6.32634	6.055	7.02243
	1	6.29535	6.24378	6.18977	2.27646	1.65321	2.43933	6.76193	7.01102	6.69548
	3	8.2907	8.49748	8.33041	-0.481486	0.564666	0.60206	9.12662	8.53344	7.71357
	6	9.61634	9.1532	9.13675	-0.173925	0.176091	0	9.2171	9.94812	8.99432
Supplementary Fig. 2d		Kill curves of thanatin (Tha) and ceftazidime (Caz) against the NDM-1-producing E. coli XJ141047
		CFU/mL
	Time (hours)	Control			0.8 μM Tha			468 μM Caz
		Replicate 1	Replicate 2	Replicate 3	Replicate 1	Replicate 2	Replicate 3	Replicate 1	Replicate 2	Replicate 3
	0	791000	917600	861000	791000	917600	861000	791000	917600	861000
	0.5	1606000	1419000	2233000	5680	12090	37160	1920000	5334000	2475000
	1	3391000	3105000	1787000	38	7.2	14.5	8676000	5427000	6246000
	3	329800000	376370000	126636000	1.25	0.4	2	454740000	285800000	181900000
	6	2668700000	10900600000	3445200000	1.5	0.4	1.4	1030700000	3687550000	3798700000
		Log10(CFU/mL)
	Time (hours)	Control			0.8 μM Tha			468 μM Caz
		Replicate 1	Replicate 2	Replicate 3	Replicate 1	Replicate 2	Replicate 3	Replicate 1	Replicate 2	Replicate 3
	0	5.89818	5.96265	5.935	5.89818	5.96265	5.935	5.89818	5.96265	5.935
	0.5	6.20575	6.15198	6.34889	3.75435	4.08243	4.57008	6.2833	6.72705	6.39358
	1	6.53033	6.49206	6.25212	1.57978	0.857332	1.16137	6.93832	6.73456	6.7956
	3	8.51825	8.57561	8.10256	0.09691	-0.39794	0.30103	8.65776	8.45606	8.25983
	6	9.4263	10.0375	9.53721	0.176091	-0.39794	0.146128	9.01313	9.56674	9.57963
Supplementary Fig. 2e		Kill curves of thanatin (Tha) and ceftazidime (Caz) against the K. pneumoniae ATCC13883
		CFU/mL
	Time (hours)	Control			1.6 μM Tha			0.23 μM Caz
		Replicate 1	Replicate 2	Replicate 3	Replicate 1	Replicate 2	Replicate 3	Replicate 1	Replicate 2	Replicate 3
	0	15000000	27000000	21000000	15000000	27000000	21000000	15000000	27000000	21000000
	0.5	25120000	3981000	15849000	354000	3000000	2900000	2800000	5300000	4050000
	1	24000000	8900000	17000000	4000	39	21950	2060000	206000	20600
	3	27200000	48000000	90000000	290	8	1	3500	976	425
	6	232000000	620000000	1200000000	20	1	5	460	15	200
		Log10(CFU/mL)
	Time (hours)	Control			1.6 μM Tha			0.23 μM Caz
		Replicate 1	Replicate 2	Replicate 3	Replicate 1	Replicate 2	Replicate 3	Replicate 1	Replicate 2	Replicate 3
	0	7.17609	7.43136	7.32222	7.17609	7.43136	7.32222	7.17609	7.43136	7.32222
	0.5	7.40002	6.59999	7.2	5.549	6.47712	6.4624	6.44716	6.72428	6.60746
	1	7.38021	6.94939	7.23045	3.60206	1.59106	4.34143	6.31387	5.31387	4.31387
	3	7.43457	7.68124	7.95424	2.4624	0.90309	0	3.54407	2.98945	2.62839
	6	8.36549	8.79239	9.07918	1.30103	0	0.69897	2.66276	1.17609	2.30103
Supplementary Fig. 2f		Kill curves of thanatin (Tha) and ceftazidime (Caz) against the NDM-1-producing K. pneumoniae XJ155018
		CFU/mL
	Time (hours)	Control			3.2 μM Tha			468 μM Caz
		Replicate 1	Replicate 2	Replicate 3	Replicate 1	Replicate 2	Replicate 3	Replicate 1	Replicate 2	Replicate 3
	0	2420000	5600000	4010000	2420000	5600000	4010000	2420000	5600000	4010000
	0.5	2845000	1870000	8375000	2150000	1900000	1800000	2600000	6200000	4400000
	1	2330000	5200000	24000000	4800	14000	94000	2370000	5100000	8000000
	3	138000000	260000000	199000000	9	32	1	136000000	136000000	136000000
	6	43200000000	1240000000	3600000000	2	1	1	2980000000	8300000000	8000000000
		Log10(CFU/mL)
	Time (hours)	Control			3.2 μM Tha			468 μM Caz
		Replicate 1	Replicate 2	Replicate 3	Replicate 1	Replicate 2	Replicate 3	Replicate 1	Replicate 2	Replicate 3
	0	6.38382	6.74819	6.60314	6.38382	6.74819	6.60314	6.38382	6.74819	6.60314
	0.5	6.45408	6.27184	6.92298	6.33244	6.27875	6.25527	6.41497	6.79239	6.64345
	1	6.36736	6.716	7.38021	3.68124	4.14613	4.97313	6.37475	6.70757	6.90309
	3	8.13988	8.41497	8.29885	0.954243	1.50515	0	8.13354	8.13354	8.13354
	6	10.6355	9.09342	9.5563	0.30103	0	0	9.47422	9.91908	9.90309
Supplementary Fig. 2g		Kill curves of thanatin (Tha) and ceftazidime (Caz) against the NDM-1-producing K. pneumoniae XJ155019
		CFU/mL
	Time (hours)	Control			3.2 μM Tha			468 μM Caz
		Replicate 1	Replicate 2	Replicate 3	Replicate 1	Replicate 2	Replicate 3	Replicate 1	Replicate 2	Replicate 3
	0	1671000	1703000	2211000	1671500	1703000	2211000	1671500	1703000	2211000
	0.5	2105000	2217000	3822000	972000	17000	172000	2650000	4704600	1807000
	1	13280000	8559000	2707700	16340	265	5870	28827000	2870000	2055000
	3	175060000	268534000	17077000	16	5	1	859500000	96940000	71896000
	6	8398470000	174627000	9631600000	1.7	1	4	7890000000	9473300000	6848600000
		Log10(CFU/mL)
	Time (hours)	Control			3.2 μM Tha			468 μM Caz
		Replicate 1	Replicate 2	Replicate 3	Replicate 1	Replicate 2	Replicate 3	Replicate 1	Replicate 2	Replicate 3
	0	6.22311	6.23121	6.34459	6.22311	6.23121	6.34459	6.22311	6.23121	6.34459
	0.5	6.32325	6.34577	6.58229	5.98767	4.23045	5.23553	6.42325	6.67252	6.25696
	1	7.1232	6.93242	6.4326	4.21325	2.42325	3.76864	7.4598	6.45788	6.31281
	3	8.24319	8.429	7.23241	1.20412	0.69897	0	8.93425	7.9865	7.8567
	6	9.9242	8.24211	9.9837	0.230449	0	0.60206	9.89708	9.9765	9.8356
Supplementary Fig. 2h		Kill curves of thanatin (Tha) and ceftazidime (Caz) against the NDM-1-producing K. pneumoniae XJ155020
		CFU/mL
	Time (hours)	Control			3.2 μM Tha			468 μM Caz
		Replicate 1	Replicate 2	Replicate 3	Replicate 1	Replicate 2	Replicate 3	Replicate 1	Replicate 2	Replicate 3
	0	1330000	1707000	2200000	1330000	1708000	2200000	1330000	1710000	2200000
	0.5	2440000	2193000	5310000	16370	2584	133000	1715000	1330000	4210000
	1	15850000	5676000	33343000	1633	400	220	3483000	1714000	13274000
	3	171400000	873000000	17026000	17	5.3	1.5	7852000	36560000	163300000
	6	1702160000	13270000000	8377000000	5	3.7	1	7516230000	27040000000	34900000
		Log10(CFU/mL)
	Time (hours)	Control			3.2 μM Tha			468 μM Caz
		Replicate 1	Replicate 2	Replicate 3	Replicate 1	Replicate 2	Replicate 3	Replicate 1	Replicate 2	Replicate 3
	0	6.12385	6.23223	6.34242	6.12385	6.23249	6.34242	6.12385	6.233	6.34242
	0.5	6.38739	6.34104	6.72509	4.21405	3.41229	5.12385	6.23426	6.12385	6.62428
	1	7.20003	6.75404	7.523	3.21299	2.60206	2.34242	6.54195	6.23401	7.123
	3	8.23401	8.94101	7.23111	1.23045	0.724276	0.176091	6.89498	7.56301	8.21299
	6	9.231	10.1229	9.92309	0.69897	0.568202	0	9.876	10.432	7.54283

## Sheet: Supp.Fig.3
Supplementary Fig. 3a		LPS levels in the BALF of K. pneumoniae XJ155017-infected pneumonia mice after thanatin treatment
		LPS （×1000 EU/mL)
	Time (hours)	Model			9 mg/kg Tha
		Replicate 1	Replicate 2	Replicate 3	Replicate 1	Replicate 2	Replicate 3
	1	3.71184	3.55103	3.63143	4.15352	3.94983	4.05167
	6	3.91552	3.75257	3.92196	3.64966	3.88979	3.80403
Supplementary Fig. 3b		Bacterial loads in the BALF of K. pneumoniae XJ155017-infected pneumonia mice after thanatin treatment
		CFU/mL
	Time (hours)	Model						9 mg/kg Tha
		Replicate 1	Replicate 2	Replicate 3	Replicate 4	Replicate 5	Replicate 6	Replicate 1	Replicate 2	Replicate 3	Replicate 4	Replicate 5	Replicate 6
	1	95000000000	25200000000	3620000000	373000000	58000000000	67000000000	48000000000	69400000000	98000000000	39200000000	6000000000	6000000000
	6	30000000000	14300000000	3010000000	650000000	2258430000	2897120000	5000000000	720000000	192000000	32000000	185110000	387610000
		Log10(CFU/mL)
	Time (hours)	Model						9 mg/kg Tha
		Replicate 1	Replicate 2	Replicate 3	Replicate 4	Replicate 5	Replicate 6	Replicate 1	Replicate 2	Replicate 3	Replicate 4	Replicate 5	Replicate 6
	1	10.9777	10.4014	9.55871	8.57171	10.7634	10.8261	10.6812	10.8414	10.9912	10.5933	9.77815	9.77815
	6	10.4771	10.1553	9.47857	8.81291	9.35381	9.46197	9.69897	8.85733	8.2833	7.50515	8.26743	8.58839
Supplementary Fig. 3c		Survival curves for a K. pneumoniae XJ155017 pneumonia model
		Survival	Dead
		Day 7	Day 0.7	Day 0.9	Day 1	Day 1.5	Day 2.5	Day 3
	Model	5	1	1	1	0	1	1
	3 mg/kg Tha	7	0	1	1	0	0	1
	6 mg/kg Tha	8	0	0	1	1	0	0
	9 mg/kg Tha	10	0	0	0	0	0	0
Supplementary Fig. 3d		Bacterial loads in the lungs of thanatin-treated K. pneumoniae XJ155017-infected mice
			CFU/g
			Model	3 mg/kg Tha	6 mg/kg Tha	9 mg/kg Tha
		Replicate 1	936000000	311000000	573000000	733000
		Replicate 2	3560000000	2510000000	169000000	625
		Replicate 3	319000000	129000000	116000000	4290
		Replicate 4	471000000	107000000	73700000	2630
		Replicate 5	1716000000	1328740000	83776000	16340
		Replicate 6	1630500000	515718000	853523000	164000
			Log10(CFU/g)
			Model	3 mg/kg Tha	6 mg/kg Tha	9 mg/kg Tha
		Replicate 1	8.97128	8.49276	8.75815	5.8651
		Replicate 2	9.55145	9.39967	8.22789	2.79588
		Replicate 3	8.50379	8.11059	8.06446	3.63246
		Replicate 4	8.67302	8.02938	7.86747	3.41996
		Replicate 5	9.23452	9.12344	7.92312	4.21325
		Replicate 6	9.21232	8.71241	8.93122	5.21484

## Sheet: Supp.Fig.4
Supplementary Fig. 4a		Bacterial loads in the lungs of thanatin-treated E. coli XJ141026-infected mice
		CFU/g
		Model	6 mg/kg Tha
	Replicate 1	246700000000	1085000000
	Replicate 2	338000000000	7882000000
	Replicate 3	158750000000	80500000
	Replicate 4	16420000000	738500000
	Replicate 5	149000000000	16000000000
	Replicate 6	662600000000	1210000000
		Log10(CFU/g)
		Model	6 mg/kg Tha
	Replicate 1	11.3922	9.03543
	Replicate 2	11.5289	9.89664
	Replicate 3	11.2007	7.9058
	Replicate 4	10.2154	8.86835
	Replicate 5	11.1732	10.2041
	Replicate 6	11.8213	9.08279

[truncated: 6 more sheets: Supp.Fig.7, Supp.Fig.8, Supp.Fig.9, Supp.Fig.10, Supp.Fig.11, Supp.Fig.12]
